# Supplementary material for: Effect of Exposure Concentration and Growth Conditions on the Association of Cerium Oxide Nanoparticles with Green Algae
Source: Nanomaterials (Basel). 2023 Sep 1;13(17):2468. doi: 10.3390/nano13172468 (PMC10490049; doi:10.3390/nano13172468)
Supplement: Supplementary file 1 [file nanomaterials-13-02468-s001.zip]

Archive with 1 entries (1 files):
- nanomaterials-2508460-SI.pdf
